# Supplementary material for: Structural Insights and Intermolecular Energy for Some Medium and Long-Chain Testosterone Esters
Source: Molecules. 2023 Mar 30;28(7):3097. doi: 10.3390/molecules28073097 (PMC10096163; doi:10.3390/molecules28073097)
Supplement: Supplementary file 1 [file molecules-28-03097-s001.zip]

Archive with 1 entries (1 files):
- molecules-2266610-supplementary.pdf
